# Supplementary material for: Potential Distribution of and Sensitivity Analysis for Urochloa panicoides Weed Using Modeling: An Implication of Invasion Risk Analysis for China and Europe
Source: Plants (Basel). 2022 Jul 1;11(13):1761. doi: 10.3390/plants11131761 (PMC9269421; doi:10.3390/plants11131761)
Supplement: Supplementary file 1 [file plants-11-01761-s001.zip]

Archive with 1 entries (1 files):
- plants-1761802-supplementary.pdf
